# Supplementary material for: Interactions of Globular and Ribbon [γ4E]GID with α4β2 Neuronal Nicotinic Acetylcholine Receptor
Source: Mar Drugs. 2021 Aug 26;19(9):482. doi: 10.3390/md19090482 (PMC8469569; doi:10.3390/md19090482)
Supplement: Supplementary file 1 [file marinedrugs-19-00482-s001.zip]

Archive with 1 entries (1 files):
- marinedrugs-1204582-supplementary.pdf
